# Supplementary material for: Comparison of Microbiota in Patients Treated by Surgery or Chemotherapy by 16S rRNA Sequencing Reveals Potential Biomarkers for Colorectal Cancer Therapy
Source: Front Microbiol. 2018 Jul 17;9:1607. doi: 10.3389/fmicb.2018.01607 (PMC6057110; doi:10.3389/fmicb.2018.01607)
Supplement: TABLE S1 — Alpha-diversity indexes of each sample. [file Table_1.XLS]

Table S1 alpha diversity indexes of each sample
Samples	ace	chao1	observed_otus	shannon	simpson
C1	6843.52	6220.97	1822	5.69	0.95
C2	5388.6	5345.79	1537	3.63	0.7
C3	7565.12	7110.34	2167	5.61	0.95
C4	2782.34	2341.07	754	4.67	0.9
C5	4752.12	4687.69	1330	4.26	0.87
C6	7071.37	6721.57	2037	6.22	0.95
C7	5969.96	5660.9	1549	5.42	0.95
C8	6206.18	6198.63	1678	5.8	0.94
C9	5325.08	5139.01	1549	4.86	0.89
C10	6054.39	6081.49	1737	3.8	0.81
C11	5803.51	5206.73	1449	5.1	0.89
C12	3747.27	3208.81	996	4.14	0.84
C13	2859.13	2239.56	834	5.06	0.91
C14	2674.89	2776.57	747	3.21	0.71
C15	5511.44	5312.28	1656	5.78	0.95
C16	4294.51	3849.13	1119	5.45	0.94
C17	5350.9	5042.24	1624	5.3	0.91
C18	3944.59	3843.19	1296	4.74	0.91
C19	4042.88	3764.1	1232	3.73	0.76
C20	3939.97	3768.61	1199	4.78	0.86
C21	4719.29	4453.32	1382	5.05	0.91
C22	5187.08	4470.41	1285	4.53	0.87
C23	3631.77	3373.78	1175	3.8	0.73
C24	2809.59	2733.92	650	3.1	0.64
C25	4171.66	4076.62	1271	6.09	0.95
C26	4410.55	4562	1166	4.03	0.83
C27	5929.27	5701.57	1596	5.69	0.96
C28	2970.56	2834.49	975	5.28	0.94
C29	4365.08	4079.1	1346	5.24	0.93
C30	5994.13	5891.07	1648	5.4	0.94
C31	3999.15	3594.41	1100	5.25	0.94
C32	2998.34	2984.18	771	3.04	0.63
C33	5941.52	5747.24	1528	4.74	0.9
I1	6531.48	5509.44	1814	5.97	0.96
I2	5189.4	4833.12	1351	5.53	0.93
I3	7003.11	6815.77	2193	6.27	0.96
I4	4070.27	3625.22	984	5.08	0.92
I5	6710.94	6331.74	1841	5.8	0.95
I6	3982.01	3956.6	1242	4.78	0.85
I7	3105.68	2952.94	831	3.42	0.78
I8	5733.34	5635.61	1579	5.64	0.95
I9	4356.03	3782.23	856	4.11	0.85
I10	8904.29	8305.18	2324	5.92	0.95
I11	4934.35	4334.57	1391	5.12	0.93
I12	6159.1	5327	1724	5.84	0.96
I13	305.08	255.62	109	0.39	0.08
I14	4773.39	4571.04	1396	4.91	0.88
I15	5122.56	5178.2	1420	5.38	0.95
I16	4394.83	4206.09	1258	5.16	0.94
I17	4647.08	4389.82	1438	6.16	0.97
IO1	3264.84	2675.51	861	5.3	0.95
IO2	747.92	785	255	2.81	0.8
IO3	233.56	190.5	80	0.35	0.09
IO4	357.76	295	94	0.21	0.04
IO5	951.44	1035.6	171	1.97	0.6
D1	5213.05	5038.89	1305	5.01	0.92
D2	6173.74	5422.88	1635	5.69	0.95
D3	1804.35	1750.19	520	3.24	0.75
D4	5181.9	4417	1253	5.49	0.94
D5	6740.16	6166.9	1605	4.93	0.94
D6	4562.69	4092.37	1365	5.81	0.94
D7	3555.79	3243.56	973	4.5	0.87
D8	6403.01	5686.7	1818	5.51	0.94
D9	3742.26	3737.88	1028	4.51	0.89
D10	2916.88	2938.68	1067	5.31	0.92
D11	3278.17	3075.78	1073	4.8	0.91
D12	4957.78	4667.52	1598	5.8	0.94
D13	4867.1	4383.17	1363	5.25	0.93
D14	3469.52	3013.43	867	4.83	0.93
